# Supplementary material for: Human Fis1 regulates mitochondrial dynamics through inhibition of the fusion machinery
Source: EMBO J. 2019 Mar 6;38(8):e99748. doi: 10.15252/embj.201899748 (PMC6463211; doi:10.15252/embj.201899748)
Supplement: Supplementary file 3 — Source Data for Expanded View [file EMBJ-38-e99748-s008.zip]

Archive with 5 entries (4 files):
- Figure_EV2_Source_Data.pdf
- Figure_EV3_Source_Data.pdf
- __MACOSX/
- __MACOSX/._Figure_EV2_Source_Data.pdf
- __MACOSX/._Figure_EV3_Source_Data.pdf
